# Supplementary material for: Differential DNA Methylation in the Brain as Potential Mediator of the Association between Traffic-related PM2.5 and Neuropathology Markers of Alzheimer’s Disease
Source: medRxiv. 2023 Jun 30:2023.06.30.23292085. Preprint. [Version 1] doi: 10.1101/2023.06.30.23292085 (PMC10327281; doi:10.1101/2023.06.30.23292085)
Supplement: Supplement 1 [file media-1.zip]

Archive with 1 entries (1 files):
- ADRC_DNAm_suppl_submit.docx
